# Supplementary material for: Genomic Evidence of In-Flight SARS-CoV-2 Transmission, India to Australia, April 2021
Source: Emerg Infect Dis. 2022 Jul;28(7):1527–30. doi: 10.3201/eid2807.212466 (PMC9239893; doi:10.3201/eid2807.212466)
Supplement: Appendix 2 — Virus samples used in study of genomic evidence of in-flight SARS-CoV-2 transmission, India to Australia, April 2021. [file 21-2466-Techapp-s2.xlsx]

## Sheet: Appendix 2 Table 1
Article DOI: https://doi.org/10.3201/eid2807.212466
Genomic Evidence of In-Flight SARS-CoV-2 Transmission, India to Australia, April 2021
Appendix 2 Table 2. SARS-CoV-2 samples from passengers on 2 flights from India to Darwin, Australia, in April 2021, with GISAID accession numbers
Sample ID	Accession	Flight	Date of collection	Lineage	Cluster
NT155	EPI_ISL_2250189	Chennai	2021-04-15	B.1.617.2	1
NT156	EPI_ISL_2250190	Chennai	2021-04-15	B.1.617.2	1
NT164	EPI_ISL_2250197	Chennai	2021-04-20	B.1.617.2	1
NT165	EPI_ISL_2250198	Chennai	2021-04-20	B.1.617.2	1
NT166	EPI_ISL_2250199	Chennai	2021-04-20	B.1.617.2	1
NT167	EPI_ISL_2250200	Chennai	2021-04-20	B.1.617.2	1
NT172	EPI_ISL_2250204	Chennai	2021-04-20	B.1.617.2	1
NT175	EPI_ISL_2250207	Chennai	2021-04-20	B.1.617.2	1
NT188	EPI_ISL_5656412	Chennai	2021-04-20	B.1.617.2	1
NT154	EPI_ISL_2250188	Chennai	2021-04-15	B.1.617.1	2
NT171	EPI_ISL_2250203	Chennai	2021-04-20	B.1.617.1	2
NT204	EPI_ISL_2250210	Chennai	2021-04-22	B.1.617.1	2
NT206	EPI_ISL_2250212	Chennai	2021-04-22	B.1.617.1	2
NT207	EPI_ISL_2250213	Chennai	2021-04-22	B.1.617.1	2
NT205	EPI_ISL_2250211	Chennai	2021-04-22	B.1.617.2	4
NT212	EPI_ISL_2250218	Chennai	2021-04-23	B.1.617.2	4
NT197	EPI_ISL_2321166	Chennai	2021-04-16	B.1.617.2	3
NT157	EPI_ISL_2250191	Chennai	2021-04-15	B.1.617.2	3
NT176	EPI_ISL_5656420	Chennai	2021-04-18 10:00:00	B.1.617.2	3
NT158	EPI_ISL_2250192	Chennai	2021-04-15	B.1.617.1
NT159	EPI_ISL_2250193	Chennai	2021-04-15	B.1.617.2
NT187	EPI_ISL_5656425	Chennai	2021-04-18	B.1.617.2
NT210	EPI_ISL_2250216	New Delhi	2021-04-24	B.1.617.2	5
NT211	EPI_ISL_2250217	New Delhi	2021-04-24	B.1.617.2	5
NT213	EPI_ISL_2250219	New Delhi	2021-04-24	B.1.617.2	5
NT195	EPI_ISL_2321164	New Delhi	2021-04-17	B.1.617.2	5
NT173	EPI_ISL_2250205	New Delhi	2021-04-21	B.1.1.7	6
NT198	EPI_ISL_2321167	New Delhi	2021-04-17	B.1.1.7	6
NT162	EPI_ISL_2250195	New Delhi	2021-04-17	B.1.617.1
NT163	EPI_ISL_2250196	New Delhi	2021-04-20	B.1.617.2
NT168	EPI_ISL_2250201	New Delhi	2021-04-20	B.1.617.1
NT169	EPI_ISL_2250202	New Delhi	2021-04-20	B.1.617.2
NT174	EPI_ISL_2250206	New Delhi	2021-04-20	B.1.617.2
NT202	EPI_ISL_2250209	New Delhi	2021-04-21	B.1.617.2
NT186	EPI_ISL_2321159	New Delhi	2021-04-17	B.1.617.1
NT196	EPI_ISL_2321165	New Delhi	2021-04-17	B.1.617.2
NT214	EPI_ISL_5656422	New Delhi	2021-04-21	B.1.617.2
NT179	EPI_ISL_5656415	New Delhi	2021-04-17	B.1.617.1
NT170	EPI_ISL_5656421	New Delhi	2021-04-20 17:00:00	B.1.617.2

## Sheet: Appendix 2 Table 2
Appendix 2 Table 2. SARS-CoV-2 samples from India downloaded from GISAID
Sample ID	Accession no.	Date of collection	Location
MH-NCDC-NIV-INSACOG-2409277	EPI_ISL_2189777	2021-04-05	India
KA-NIMH-SEQ-1713	EPI_ISL_2842252	2021-04-09	India
KA-NIMH-SEQ-817	EPI_ISL_2450328	2021-04-14	India
HR-IGIB-122780	EPI_ISL_2879508	2021-04-13	India
DL-NCDC-2909221	EPI_ISL_3066844	2021-04-05	India
WB-1931501061013	EPI_ISL_2503735	2021-04-07	India
CT-ILSGS03462	EPI_ISL_3009627	2021-04-02	India
CT-ILSGS03294	EPI_ISL_3009496	2021-04-13	India
GJ-IGIB-GSEQ_2808	EPI_ISL_2879237	2021-04-05	India
MH-NS1196	EPI_ISL_1838200	2021-04-05	India
TG-CCMB-CIA0927	EPI_ISL_2156899	2021-04-14	India
UK-NCDC-2609193	EPI_ISL_2461739	2021-04-13	India
CT-ILSGS03586	EPI_ISL_3009746	2021-04-06	India
HR-IGIB-607200129952	EPI_ISL_2879494	2021-04-12	India
MH-NCDC-NIV-INSACOG-2409314	EPI_ISL_2555719	2021-04-06	India
MH-ACTREC-011	EPI_ISL_2530128	2021-04-03	India
UP-IGIB-ES_264	EPI_ISL_2881066	2021-04-01	India
GJ-INSACOG-GBRC1244	EPI_ISL_3066427	2021-04-08	India
KA-NIMH-SEQ-1460	EPI_ISL_2728473	2021-04-14	India
DL-NCDC-2909125	EPI_ISL_2955736	2021-04-15	India
KA-NIMH-SEQ-1456	EPI_ISL_2728470	2021-04-01	India
DL-NCDC-250925	EPI_ISL_2461372	2021-04-13	India
WB-1931501053946	EPI_ISL_2503668	2021-04-06	India
CT-ILSGS04058	EPI_ISL_3015512	2021-04-15	India
MH-NCDC-NIV-INSACOG-2409271	EPI_ISL_2555714	2021-04-06	India
KA-NIMH-SEQ-1694	EPI_ISL_2842241	2021-04-08	India
WB-1931300255474	EPI_ISL_2503266	2021-04-01	India
DEL-NCDC-INSACOG-2209342	EPI_ISL_1970314	2021-04-07	India
CT-ILSGS03323	EPI_ISL_3009519	2021-04-13	India
CT-ILSGS03547	EPI_ISL_3009707	2021-04-04	India
WB-1931300261425	EPI_ISL_2400197	2021-04-08	India
GJ-NCDC-NIV-INSACOG-2409273	EPI_ISL_2189774	2021-04-15	India
JH-ILSGS02102	EPI_ISL_2342347	2021-04-09	India
WB-1931700233327	EPI_ISL_2549015	2021-04-08	India
AP-CCMB-BN938	EPI_ISL_1838650	2021-04-07	India
JH-ILSGS01938	EPI_ISL_2342319	2021-04-10	India
MH-ACTREC-006	EPI_ISL_2530120	2021-04-03	India
MH-IGIB-GSEQ_2712	EPI_ISL_2879471	2021-04-12	India
GA-IGIB-GSEQ_2661	EPI_ISL_2879363	2021-04-09	India
MH-NCDC-2909302	EPI_ISL_2955868	2021-04-10	India
AP-CCMB-BN202	EPI_ISL_1838627	2021-04-01	India
CT-ILSGS04096	EPI_ISL_3015546	2021-04-15	India
CT-ILSGS03327	EPI_ISL_3009523	2021-04-13	India
MH-NCCS-274900032518	EPI_ISL_2225656	2021-04-04	India
GJ-GBRC605b	EPI_ISL_2020936	2021-04-10	India
MN-1425500074737	EPI_ISL_3614337	2021-04-09	India
WB-1931300261674	EPI_ISL_2400209	2021-04-08	India
WB-1930400432719	EPI_ISL_2548794	2021-04-05	India
GJ-GBRC722	EPI_ISL_2405118	2021-04-14	India
CT-ILSGS04107	EPI_ISL_3015555	2021-04-15	India
DEL-NCDC-INSACOG-2209197	EPI_ISL_1970217	2021-04-03	India
UP-IGIB-ES_167	EPI_ISL_2881062	2021-04-01	India
WB-1930400427149	EPI_ISL_2548786	2021-04-01	India
WB-1930400432850	EPI_ISL_2548790	2021-04-05	India
UK-NCDC-2609215	EPI_ISL_2555859	2021-04-15	India
WB-1970400180295	EPI_ISL_2548666	2021-04-01	India
KA-NIMH-SEQ-1463	EPI_ISL_2728476	2021-04-14	India
WB-1931300255910	EPI_ISL_2503295	2021-04-02	India
TG-CCMB-CIA0903	EPI_ISL_2156874	2021-04-14	India
MH-NCCS-AFMC-47007	EPI_ISL_2304111	2021-04-07	India
RJ-IGIB-1011738	EPI_ISL_2879196	2021-04-04	India
GJ-GBRC601b	EPI_ISL_2020931	2021-04-10	India
MH-NCDC-2909339	EPI_ISL_2955896	2021-04-05	India
DL-NCDC-2509154	EPI_ISL_2461485	2021-04-14	India
RJ-IGIB-0811600084369	EPI_ISL_2879176	2021-04-03	India
WB-1930700241577	EPI_ISL_2503525	2021-04-01	India
WB-1931300258458	EPI_ISL_2503608	2021-04-05	India
CT-ILSGS01391	EPI_ISL_2342625	2021-04-05	India
MH-ACTREC-123	EPI_ISL_2530304	2021-04-12	India
PY-SEQ_320_S48_R1_001	EPI_ISL_1939956	2021-04-14	India
GJ-INSACOG-GBRC1671	EPI_ISL_3844371	2021-04-06	India
MH-NCDC-NIV-INSACOG-2409340	EPI_ISL_2189829	2021-04-06	India
HP-NCDC-INSACOG-2209139	EPI_ISL_1970179	2021-04-03	India
HR-IGIB-23_A_H1085	EPI_ISL_2880721	2021-04-10	India
UP-IGIB-FC_211	EPI_ISL_2881093	2021-04-14	India
TG-CCMB-BO908	EPI_ISL_1838913	2021-04-12	India
WB-1930300667768	EPI_ISL_2548816	2021-04-10	India
MH-IGIB-NIV-INSACOG-GSEQ-2725	EPI_ISL_2546580	2021-04-13	India
UP-IGIB-GHAN0028978419	EPI_ISL_2881497	2021-04-10	India
DL-NCDC-2509119	EPI_ISL_2461316	2021-04-14	India
HR-IGIB-606200934148	EPI_ISL_2879314	2021-04-07	India
WB-1930400425483	EPI_ISL_2548782	2021-04-01	India
MH-NCDC-NIV-INSACOG-2409325	EPI_ISL_2555721	2021-04-14	India
GJ-NCDC-NIV-INSACOG-2409110	EPI_ISL_2189648	2021-04-10	India
MH-NCCS-2748000331398	EPI_ISL_2382996	2021-04-10	India
JH-ILSGS01701	EPI_ISL_2342975	2021-04-14	India
CT-ILSGS03328	EPI_ISL_3009524	2021-04-13	India
MH-NS1206	EPI_ISL_1838217	2021-04-05	India
JK-NCDC-280915	EPI_ISL_2556006	2021-04-02	India
MH-NCDC-NIV-INSACOG-2409343	EPI_ISL_2189831	2021-04-14	India
WB-1931300265007	EPI_ISL_2548706	2021-04-12	India
TG-CCMB-CIA0917	EPI_ISL_2156888	2021-04-14	India
SK-1122500047753	EPI_ISL_2151102	2021-04-02	India
TG-CCMB-CIA4732	EPI_ISL_2775116	2021-04-08	India
GJ-INSACOG-GBRC1669	EPI_ISL_3905558	2021-04-10	India
MH-ACTREC-005	EPI_ISL_2530119	2021-04-03	India
JH-ILSGS02193	EPI_ISL_3006812	2021-04-09	India
GJ-IGIB-GSEQ_2790	EPI_ISL_2879234	2021-04-05	India
TG-CCMB-CIA0866	EPI_ISL_2156837	2021-04-13	India
KA-NIMH-SEQ-1252	EPI_ISL_2728307	2021-04-10	India
RJ-IGIB-0811600084066	EPI_ISL_2879175	2021-04-01	India
MH-IGIB-GSEQ_2701	EPI_ISL_2879440	2021-04-11	India
CT-ILSGS03351	EPI_ISL_3009546	2021-04-13	India
GJ-NCDC-NIV-INSACOG-GSEQ-2100	EPI_ISL_2546408	2021-04-01	India
MH-NS2052	EPI_ISL_2897730	2021-04-10	India
CT-ILSGS03498	EPI_ISL_3009659	2021-04-01	India
WB-1930700241607	EPI_ISL_2503527	2021-04-01	India
KA-NIMH-SEQ-1313	EPI_ISL_2728358	2021-04-05	India
MH-ACTREC-052	EPI_ISL_2530185	2021-04-11	India
MP-NCDC-2809371	EPI_ISL_2461124	2021-04-11	India
MH-IGIB-NIV-INSACOG-GSEQ-2668	EPI_ISL_2546528	2021-04-14	India
WB-1931300267436	EPI_ISL_2860961	2021-04-13	India
GJ-IGIB-GSEQ_2789	EPI_ISL_2879247	2021-04-06	India
WB-1931300261288	EPI_ISL_2400219	2021-04-08	India
TG-CCMB-CIA0924	EPI_ISL_2156895	2021-04-14	India
GJ-GBRC631b	EPI_ISL_2001198	2021-04-01	India
UP-IGIB-A_9201	EPI_ISL_2879408	2021-04-10	India
MH-NCCS-2748000333388	EPI_ISL_2382993	2021-04-10	India
DL-NCDC-2109198	EPI_ISL_2502298	2021-04-05	India
UP-IGIB-E_9106	EPI_ISL_2879454	2021-04-12	India
MH-NCDC-2909289	EPI_ISL_2955857	2021-04-08	India
GJ-IGIB-GSEQ_2800	EPI_ISL_2879273	2021-04-07	India
UP-IGIB-GHAN0028818631	EPI_ISL_3267372	2021-04-10	India
MH-NCDC-NIV-INSACOG-2409286	EPI_ISL_2189785	2021-04-06	India
JH-ILSGS02038	EPI_ISL_2342338	2021-04-09	India
WB-1931300260177	EPI_ISL_2503762	2021-04-07	India
UP-IGIB-GHAN0028753256	EPI_ISL_2881491	2021-04-09	India
OR-ILSGS01154	EPI_ISL_2341926	2021-04-04	India
DL-NCDC-230967	EPI_ISL_2461198	2021-04-07	India
CT-AIIMS-Raipur-L3551	EPI_ISL_1731753	2021-04-04	India
MH-ACTREC-124	EPI_ISL_2530308	2021-04-12	India
GJ-NCDC-NIV-INSACOG-2409130	EPI_ISL_2189666	2021-04-02	India
OR-ILSGS01775	EPI_ISL_2342604	2021-04-13	India
HR-IGIB-606200913758	EPI_ISL_2879292	2021-04-07	India
DEL-NCDC-INSACOG-2209275	EPI_ISL_1970277	2021-04-05	India
GJ-IGIB-GSEQ_2809	EPI_ISL_2879238	2021-04-05	India
WB-1931501065852	EPI_ISL_2503808	2021-04-07	India
WB-1931501069054	EPI_ISL_2503819	2021-04-08	India
JH-ILSGS01928	EPI_ISL_2342311	2021-04-10	India
MH-NCDC-NIV-INSACOG-GSEQ-2524	EPI_ISL_2546485	2021-04-07	India
MH-NS1151	EPI_ISL_1838129	2021-04-03	India
AP-CCMB-CIA1043	EPI_ISL_2231712	2021-04-15	India
MH-IGIB-NIV-INSACOG-GSEQ-2627	EPI_ISL_2546495	2021-04-11	India
CT-ILSGS03827	EPI_ISL_3015320	2021-04-08	India
MH-NCDC-NIV-INSACOG-2409317	EPI_ISL_2189811	2021-04-14	India
MH-NCCS-21370	EPI_ISL_1544070	2021-04-03	India
GJ-NCDC-NIV-INSACOG-2409111	EPI_ISL_2189649	2021-04-10	India
MH-ACTREC-051	EPI_ISL_2530183	2021-04-10	India
DL-NCDC-2809196	EPI_ISL_2461013	2021-04-06	India
HR-IGIB-11_A_H1064	EPI_ISL_2879252	2021-04-09	India
AS-1828300203801	EPI_ISL_2502320	2021-04-13	India
AP-CCMB-CIA1040	EPI_ISL_2231669	2021-04-15	India
WB-1931300270199	EPI_ISL_2548761	2021-04-15	India
DL-NCDC-2309275	EPI_ISL_2555590	2021-04-11	India
RJ-IGIB-1031828	EPI_ISL_2879228	2021-04-09	India
OR-ILSGS01200	EPI_ISL_2341940	2021-04-07	India
DL-NCDC-2509152	EPI_ISL_2461436	2021-04-14	India
KA-NIMH-SEQ-1722	EPI_ISL_2842258	2021-04-09	India
JH-ILSGS02028	EPI_ISL_2342333	2021-04-09	India
TR-AGMC	EPI_ISL_2877909	2021-04-15	India	R18105	2021
WB-1931300257274	EPI_ISL_2503335	2021-04-03	India
WB-1931300258592	EPI_ISL_2503620	2021-04-05	India
KA-NIMH-SEQ-897	EPI_ISL_2379357	2021-04-11	India
MH-NCCS-2749001099977	EPI_ISL_2225639	2021-04-10	India
JH-ILSGS02085	EPI_ISL_2342036	2021-04-09	India
GJ-GBRC635a	EPI_ISL_2001205	2021-04-04	India
TG-CCMB-CIA0898	EPI_ISL_2156869	2021-04-14	India
GJ-IGIB-NIV-INSACOG-GSEQ-2810	EPI_ISL_2546653	2021-04-04	India
MH-NS1201	EPI_ISL_1838209	2021-04-05	India
MH-NS1200	EPI_ISL_1838207	2021-04-05	India
CH-NCDC-INSACOG-2209262	EPI_ISL_1970267	2021-04-05	India
MN-1425500075050	EPI_ISL_3614340	2021-04-15	India
WB-1931300261132	EPI_ISL_2400185	2021-04-08	India
WB-1931501070490	EPI_ISL_2400142	2021-04-08	India
WB-1931700224185	EPI_ISL_2548664	2021-04-01	India
PY-SEQ_296_S24_R1_001	EPI_ISL_1939932	2021-04-09	India
CT-ILSGS01426	EPI_ISL_2342669	2021-04-06	India
DL-NCDC-250911	EPI_ISL_2461397	2021-04-13	India
WB-1931300267108	EPI_ISL_2860955	2021-04-13	India
MH-NS2050	EPI_ISL_2897728	2021-04-10	India
TN-COV2-23313_S54_R1_001	EPI_ISL_3275795	2021-04-15	India
MH-NCDC-NIV-INSACOG-2409377	EPI_ISL_2189858	2021-04-06	India
CT-ILSGS03353	EPI_ISL_3009548	2021-04-13	India
MH-NS2059	EPI_ISL_2897736	2021-04-10	India
GJ-ICMR-NIV-INSACOG-GSEQ-2819	EPI_ISL_1928506	2021-04-06	India
DL-NCDC-2309335	EPI_ISL_2555623	2021-04-11	India
DL-ILBS-105345	EPI_ISL_2426150	2021-04-10	India
MH-ILSGS01659	EPI_ISL_2342963	2021-04-04	India
GJ-IGIB-GSEQ_2696	EPI_ISL_2879605	2021-04-14	India
ML-1727400000051	EPI_ISL_2547459	2021-04-10	India
MH-IGIB-GSEQ_2704	EPI_ISL_2879443	2021-04-11	India
HR-IGIB-2875032	EPI_ISL_2879548	2021-04-13	India
GJ-NCDC-NIV-INSACOG-2409176	EPI_ISL_2189699	2021-04-10	India
DL-NCDC-250948	EPI_ISL_2461275	2021-04-13	India
MH-NCDC-290927	EPI_ISL_2955669	2021-04-08	India
LEH-NCDC-2709185	EPI_ISL_2461997	2021-04-14	India
PY-SEQ_319_S47_R1_001	EPI_ISL_1939955	2021-04-14	India
KA-NIMH-SEQ-1465	EPI_ISL_2728477	2021-04-14	India
MH-IGIB-NIV-INSACOG-GSEQ-2747	EPI_ISL_2546600	2021-04-15	India
CT-ILSGS03834	EPI_ISL_3015325	2021-04-09	India
CT-ILSGS02485	EPI_ISL_3006962	2021-04-04	India
TG-CCMB-CIA0906	EPI_ISL_2156877	2021-04-14	India
MH-NCDC-2909298	EPI_ISL_2955865	2021-04-06	India
CT-ILSGS04133	EPI_ISL_3015580	2021-04-15	India
HR-IGIB-606200935943	EPI_ISL_2879318	2021-04-07	India
MH-ACTREC-064	EPI_ISL_2530202	2021-04-14	India
MH-NCDC-2909380	EPI_ISL_2955929	2021-04-08	India
KA-NIMH-SEQ-1301	EPI_ISL_2728349	2021-04-13	India
GJ-NCDC-NIV-INSACOG-GSEQ-2605	EPI_ISL_2546487	2021-04-06	India
MH-NCDC-NIV-INSACOG-2409369	EPI_ISL_2189853	2021-04-06	India
WB-1931300258246	EPI_ISL_2503667	2021-04-05	India
WB-1931300260641	EPI_ISL_2503804	2021-04-07	India
KA-NIMH-SEQ-1451	EPI_ISL_2728465	2021-04-01	India
KA-NIMH-SEQ-822	EPI_ISL_2450333	2021-04-14	India
GJ-INSACOG-GBRC1254	EPI_ISL_3066436	2021-04-07	India
MH-ICMR-NIV-INSAGOG-GSEQ-2886	EPI_ISL_1970434	2021-04-13	India
WB-1931300258362	EPI_ISL_2503605	2021-04-05	India
OR-ILSGS01893	EPI_ISL_2342079	2021-04-02	India
TG-CCMB-BO914	EPI_ISL_1838919	2021-04-12	India
WB-1931501068205	EPI_ISL_2503814	2021-04-08	India
UP-IGIB-A_9196	EPI_ISL_2879407	2021-04-10	India
AP-CCMB-BN939	EPI_ISL_1838651	2021-04-07	India
CT-ILSGS03463	EPI_ISL_3009628	2021-04-03	India
DL-NCDC-250968	EPI_ISL_2461414	2021-04-14	India
WB-1931300255304	EPI_ISL_2503302	2021-04-01	India
WB-1931501061341	EPI_ISL_2503742	2021-04-07	India
DEL-NCDC-INSACOG-2209120	EPI_ISL_1970163	2021-04-03	India
GJ-NCDC-NIV-INSACOG-2409132	EPI_ISL_2189668	2021-04-02	India
WB-1931300270093	EPI_ISL_2548755	2021-04-15	India
WB-1931501046331	EPI_ISL_2503593	2021-04-05	India
KA-NIMH-SEQ-1358	EPI_ISL_2728391	2021-04-13	India
DL-NCDC-INSACOG-220954	EPI_ISL_2967217	2021-04-08	India
AS-1861801485648	EPI_ISL_2502313	2021-04-11	India
WB-1931300261138	EPI_ISL_2400225	2021-04-08	India
CT-ILSGS01439	EPI_ISL_2342879	2021-04-05	India
OR-ILSGS01913	EPI_ISL_2342083	2021-04-12	India
HR-IGIB-0607000236015	EPI_ISL_2881236	2021-04-10	India
SK-1122500047725	EPI_ISL_2151099	2021-04-02	India
MH-NCDC-NIV-INSACOG-2409198	EPI_ISL_2555699	2021-04-05	India
TR-AGMC	EPI_ISL_2877897	2021-04-06	India	R15238	2021
MH-NCDC-NIV-INSACOG-2409298	EPI_ISL_2189794	2021-04-06	India
DL-ILBS-105142	EPI_ISL_2426148	2021-04-09	India
WB-1931300261022	EPI_ISL_2400213	2021-04-08	India
WB-1931700233323	EPI_ISL_2549014	2021-04-08	India
MH-ACTREC-050	EPI_ISL_2530182	2021-04-10	India
OR-ILSGS01188	EPI_ISL_2341715	2021-04-05	India
WB-1931300268768	EPI_ISL_2548737	2021-04-14	India
WB-1931300258318	EPI_ISL_2503638	2021-04-05	India
HR-IGIB-48_A_H816	EPI_ISL_2880808	2021-04-05	India
JH-ILSGS01830	EPI_ISL_2342298	2021-04-12	India
WB-1931300258712	EPI_ISL_2503639	2021-04-05	India
GJ-NCDC-NIV-INSACOG-2409133	EPI_ISL_2189669	2021-04-06	India
JH-ILSGS02199	EPI_ISL_3006818	2021-04-11	India
TG-CCMB-CIA0963	EPI_ISL_2156932	2021-04-14	India
WB-1931300266762	EPI_ISL_2860952	2021-04-13	India
UK-NCDC-2609171	EPI_ISL_2461735	2021-04-10	India
DL-ILBS-105660	EPI_ISL_2426154	2021-04-12	India
CT-ILSGS03354	EPI_ISL_3009549	2021-04-13	India
ML-1727400000057	EPI_ISL_2547465	2021-04-11	India
WB-1931300270678	EPI_ISL_2860977	2021-04-15	India
MH-NCCS-2749001071896	EPI_ISL_2225666	2021-04-07	India
MH-NCCS-264367	EPI_ISL_2304048	2021-04-08	India
MH-NCDC-2909346	EPI_ISL_2955902	2021-04-07	India
WB-1930400434292	EPI_ISL_2548800	2021-04-06	India
MH-NCDC-2909379	EPI_ISL_2955928	2021-04-06	India
MH-IGIB-NIV-INSACOG-GSEQ-2630	EPI_ISL_2546498	2021-04-12	India
GJ-GBRC703	EPI_ISL_2391478	2021-04-12	India
DEL-NCDC-INSACOG-2209363	EPI_ISL_1970331	2021-04-05	India
WB-1931300261434	EPI_ISL_2400199	2021-04-08	India
TG-CCMB-CIA0992	EPI_ISL_2156945	2021-04-15	India
JH-ILSGS02108	EPI_ISL_2342352	2021-04-09	India
DL-ILBS-104942	EPI_ISL_3277035	2021-04-07	India
KA-NIMH-SEQ-1442	EPI_ISL_2728459	2021-04-02	India
TG-CCMB-CIA0997	EPI_ISL_2156950	2021-04-15	India
DL-NCDC-2509252	EPI_ISL_2555783	2021-04-14	India
HR-IGIB-36_A_H1092	EPI_ISL_2880775	2021-04-11	India
GJ-NCDC-NIV-INSACOG-240940	EPI_ISL_2555673	2021-04-01	India
UK-NCDC-2609188	EPI_ISL_2555850	2021-04-13	India
PY-SEQ_315_S43_R1_001	EPI_ISL_1939951	2021-04-10	India
KA-NIMH-SEQ-1246	EPI_ISL_2728301	2021-04-10	India
KA-NIMH-SEQ-1682	EPI_ISL_2842234	2021-04-08	India
DEL-NCDC-INSACOG-2209358	EPI_ISL_1970326	2021-04-05	India
DL-NCDC-2009342	EPI_ISL_2460866	2021-04-03	India
MH-IGIB-GSEQ_2666	EPI_ISL_2879602	2021-04-14	India
GJ-IGIB-GSEQ_2786	EPI_ISL_2879232	2021-04-05	India
MH-IGIB-NIV-INSACOG-GSEQ-2751	EPI_ISL_2546604	2021-04-15	India
JH-ILSGS01816	EPI_ISL_2342067	2021-04-12	India
GA-IGIB-GSEQ_2659	EPI_ISL_2879353	2021-04-08	India
HR-IGIB-606200936350	EPI_ISL_2879321	2021-04-07	India
DL-NCDC-2309261	EPI_ISL_2555581	2021-04-09	India
UP-IGIB-A_9014	EPI_ISL_2879400	2021-04-10	India
JH-ILSGS02092	EPI_ISL_2342078	2021-04-09	India
WB-1931300256996	EPI_ISL_2503339	2021-04-03	India
WB-1931300261330	EPI_ISL_2400193	2021-04-08	India
AP-CCMB-BO874	EPI_ISL_1838683	2021-04-12	India
GJ-NCDC-NIV-INSACOG-2409127	EPI_ISL_2189664	2021-04-10	India
UP-IGIB-E_5788	EPI_ISL_2879348	2021-04-08	India
CT-ILSGS04089	EPI_ISL_3015539	2021-04-14	India
DL-NCDC-2309260	EPI_ISL_2555580	2021-04-08	India
WB-1930400432926	EPI_ISL_2548797	2021-04-05	India
